# Supplementary material for: Scaling Across Environments: Distinct Genetic Architectures Underlie Thermal and Nutritional Plasticity of Size and Morphological Scaling in Drosophila melanogaster
Source: Biology (Basel). 2026 Jul 15;15(14):1157. doi: 10.3390/biology15141157 (PMC13405782; doi:10.3390/biology15141157)
Supplement: Supplementary file 1 [file biology-15-01157-s001.zip]

Archive with 1 entries (1 files):
- biology-4398859-supplementary.pdf
